# Supplementary material for: Identifying fungal-host associations in an amphibian host system
Source: PLoS One. 2021 Aug 19;16(8):e0256328. doi: 10.1371/journal.pone.0256328 (PMC8376043; doi:10.1371/journal.pone.0256328)
Supplement: S1 Table — Taxonomy was determined via the UNITE database version 7.2 2017-12-01 on USEARCH version v10.0.240_i86linux64. Most of these OTUs were rare in our dataset and only one negative control had more than 8 sequences. (XLSX) [file pone.0256328.s006.xlsx]

## Sheet: Sheet1
Taxonomy
k__Fungi; p__Ascomycota; c__Dothideomycetes; o__Pleosporales; f__Pleosporaceae; g__Alternaria; NA;
k__Fungi; p__Basidiomycota; c__Tremellomycetes; o__Filobasidiales; NA; NA; NA;
k__Fungi; p__Basidiomycota; c__Agaricomycetes; o__Polyporales; f__Coriolaceae; g__Trametes; s__Trametes_hirsuta;
k__Fungi; p__Ascomycota; c__Eurotiomycetes; o__Eurotiales; f__Aspergillaceae; g__Penicillium; s__Penicillium_chrysogenum;
k__Fungi; p__Ascomycota; c__Dothideomycetes; o__Capnodiales; f__Cladosporiaceae; g__Cladosporium; s__Cladosporium_delicatulum;
k__Fungi; p__Ascomycota; c__Eurotiomycetes; o__Eurotiales; f__Aspergillaceae; g__Penicillium; s__Penicillium_bialowiezense;
k__Fungi; p__Ascomycota; c__Dothideomycetes; o__Pleosporales; NA; NA; NA;
k__Fungi; p__Ascomycota; c__Dothideomycetes; o__Pleosporales; NA; NA; NA;
k__Fungi; p__Basidiomycota; c__Agaricomycetes; o__Polyporales; f__Meruliaceae; g__Scopuloides; s__unidentified;
k__Fungi; p__Ascomycota; c__Leotiomycetes; o__Helotiales; f__Hyaloscyphaceae; g__Lachnum; s__Lachnum_pulverulentum;
k__Fungi; p__Ascomycota; c__Sordariomycetes; o__Hypocreales; f__Nectriaceae; g__Volutella; s__unidentified;
k__Fungi; p__Basidiomycota; c__Agaricomycetes; o__Agaricales; f__Cortinariaceae; g__Gymnopilus; NA;
k__Fungi; p__Basidiomycota; c__Agaricomycetes; o__Auriculariales; f__Auriculariaceae; g__Auricularia; s__unidentified;
k__Fungi; p__Ascomycota; c__Sordariomycetes; o__Diaporthales; f__Schizoparmaceae; g__Coniella; NA;
k__Fungi; p__Basidiomycota; c__Microbotryomycetes; o__Leucosporidiales; f__Leucosporidiaceae; g__Leucosporidium; s__Leucosporidium_intermedium;
k__Fungi; p__Ascomycota; c__Sordariomycetes; o__Xylariales; f__Apiosporaceae; g__Arthrinium; s__Arthrinium_aureum;
k__Fungi; p__Ascomycota; c__Leotiomycetes; o__Helotiales; f__Helotiaceae; g__Claussenomyces; s__unidentified;
k__Fungi; p__Ascomycota; c__Sordariomycetes; o__Hypocreales; f__Clavicipitaceae; g__Claviceps; s__Claviceps_grohii;
k__Fungi; p__Ascomycota; c__Saccharomycetes; o__Saccharomycetales; f__Phaffomycetaceae; g__Wickerhamomyces; s__Wickerhamomyces_anomalus;
k__Fungi; p__Ascomycota; c__Saccharomycetes; o__Saccharomycetales; NA; NA; NA;
k__Fungi; p__Ascomycota; c__Leotiomycetes; o__Helotiales; f__Helotiaceae; g__Collophora; s__Collophora_hispanica;
k__Fungi; NA; NA; NA; NA; NA; NA;
