# Supplementary material for: Identifying fungal-host associations in an amphibian host system
Source: PLoS One. 2021 Aug 19;16(8):e0256328. doi: 10.1371/journal.pone.0256328 (PMC8376043; doi:10.1371/journal.pone.0256328)
Supplement: S2 Table — We submitted our sequences to the European Nucleotide Archive for access by other researchers, under project accession PRJEB41738 (ERP125566). This submission encompasses the extended dataset, including samples that were not used in the analyses reported in this paper. (XLSX) [file pone.0256328.s007.xlsx]

## Sheet: Sheet1
Unique Name	Accession
BTP_1	ERS5446208 (SAMEA7689681)
BTP_10	ERS5446209 (SAMEA7689682)
BTP_10.1	ERS5446210 (SAMEA7689683)
BTP_10.2	ERS5446211 (SAMEA7689684)
BTP_10.3	ERS5446212 (SAMEA7689685)
BTP_10.4	ERS5446213 (SAMEA7689686)
BTP_124	ERS5446214 (SAMEA7689687)
BTP_125	ERS5446215 (SAMEA7689688)
BTP_126	ERS5446216 (SAMEA7689689)
BTP_127	ERS5446217 (SAMEA7689690)
BTP_128	ERS5446218 (SAMEA7689691)
BTP_129	ERS5446219 (SAMEA7689692)
BTP_130	ERS5446220 (SAMEA7689693)
BTP_131	ERS5446221 (SAMEA7689694)
BTP_132	ERS5446222 (SAMEA7689695)
BTP_133	ERS5446223 (SAMEA7689696)
BTP_134	ERS5446224 (SAMEA7689697)
BTP_135	ERS5446225 (SAMEA7689698)
BTP_136	ERS5446226 (SAMEA7689699)
BTP_137	ERS5446227 (SAMEA7689700)
BTP_138	ERS5446228 (SAMEA7689701)
BTP_139	ERS5446229 (SAMEA7689702)
BTP_140	ERS5446230 (SAMEA7689703)
BTP_141	ERS5446231 (SAMEA7689704)
BTP_142	ERS5446232 (SAMEA7689705)
BTP_143	ERS5446233 (SAMEA7689706)
BTP_144	ERS5446234 (SAMEA7689707)
BTP_145	ERS5446235 (SAMEA7689708)
BTP_146	ERS5446236 (SAMEA7689709)
BTP_147	ERS5446237 (SAMEA7689710)
BTP_148	ERS5446238 (SAMEA7689711)
BTP_149	ERS5446239 (SAMEA7689712)
BTP_150	ERS5446240 (SAMEA7689713)
BTP_151	ERS5446241 (SAMEA7689714)
BTP_152	ERS5446242 (SAMEA7689715)
BTP_153	ERS5446243 (SAMEA7689716)
BTP_2	ERS5446244 (SAMEA7689717)
BTP_3	ERS5446245 (SAMEA7689718)
BTP_4	ERS5446246 (SAMEA7689719)
BTP_5	ERS5446247 (SAMEA7689720)
BTP_57	ERS5446248 (SAMEA7689721)
BTP_58	ERS5446249 (SAMEA7689722)
BTP_59	ERS5446250 (SAMEA7689723)
BTP_6	ERS5446251 (SAMEA7689724)
BTP_60	ERS5446252 (SAMEA7689725)
BTP_61	ERS5446253 (SAMEA7689726)
BTP_62	ERS5446254 (SAMEA7689727)
BTP_63	ERS5446255 (SAMEA7689728)
BTP_64	ERS5446256 (SAMEA7689729)
BTP_65	ERS5446257 (SAMEA7689730)
BTP_66	ERS5446258 (SAMEA7689731)
BTP_67	ERS5446259 (SAMEA7689732)
BTP_68	ERS5446260 (SAMEA7689733)
BTP_69	ERS5446261 (SAMEA7689734)
BTP_7	ERS5446262 (SAMEA7689735)
BTP_70	ERS5446263 (SAMEA7689736)
BTP_71	ERS5446264 (SAMEA7689737)
BTP_72	ERS5446265 (SAMEA7689738)
BTP_72.1	ERS5446266 (SAMEA7689739)
BTP_73	ERS5446267 (SAMEA7689740)
BTP_74	ERS5446268 (SAMEA7689741)
BTP_75	ERS5446269 (SAMEA7689742)
BTP_8	ERS5446270 (SAMEA7689743)
BTP_9	ERS5446271 (SAMEA7689744)
BTP_31	ERS5446272 (SAMEA7689745)
BTP_32	ERS5446273 (SAMEA7689746)
BTP_33	ERS5446274 (SAMEA7689747)
BTP_34	ERS5446275 (SAMEA7689748)
BTP_35	ERS5446276 (SAMEA7689749)
BTP_36	ERS5446277 (SAMEA7689750)
BTP_36.1	ERS5446278 (SAMEA7689751)
BTP_36.2	ERS5446279 (SAMEA7689752)
BTP_36.3	ERS5446280 (SAMEA7689753)
BTP_36.4	ERS5446281 (SAMEA7689754)
BTP_36.5	ERS5446282 (SAMEA7689755)
BTP_36.6	ERS5446283 (SAMEA7689756)
BTP_46	ERS5446284 (SAMEA7689757)
BTP_105	ERS5446285 (SAMEA7689758)
BTP_106	ERS5446286 (SAMEA7689759)
BTP_107	ERS5446287 (SAMEA7689760)
BTP_108	ERS5446288 (SAMEA7689761)
BTP_109	ERS5446289 (SAMEA7689762)
BTP_11	ERS5446290 (SAMEA7689763)
BTP_110	ERS5446291 (SAMEA7689764)
BTP_111	ERS5446292 (SAMEA7689765)
BTP_112	ERS5446293 (SAMEA7689766)
BTP_113	ERS5446294 (SAMEA7689767)
BTP_114	ERS5446295 (SAMEA7689768)
BTP_115	ERS5446296 (SAMEA7689769)
BTP_116	ERS5446297 (SAMEA7689770)
BTP_117	ERS5446298 (SAMEA7689771)
BTP_118	ERS5446299 (SAMEA7689772)
BTP_119	ERS5446300 (SAMEA7689773)
BTP_12	ERS5446301 (SAMEA7689774)
BTP_120	ERS5446302 (SAMEA7689775)
BTP_121	ERS5446303 (SAMEA7689776)
BTP_122	ERS5446304 (SAMEA7689777)
BTP_123	ERS5446305 (SAMEA7689778)
BTP_13	ERS5446306 (SAMEA7689779)
BTP_14	ERS5446307 (SAMEA7689780)
BTP_15	ERS5446308 (SAMEA7689781)
BTP_16	ERS5446309 (SAMEA7689782)
BTP_165	ERS5446310 (SAMEA7689783)
BTP_166	ERS5446311 (SAMEA7689784)
BTP_167	ERS5446312 (SAMEA7689785)
BTP_168	ERS5446313 (SAMEA7689786)
BTP_169	ERS5446314 (SAMEA7689787)
BTP_17	ERS5446315 (SAMEA7689788)
BTP_170	ERS5446316 (SAMEA7689789)
BTP_171	ERS5446317 (SAMEA7689790)
BTP_173	ERS5446318 (SAMEA7689791)
BTP_174	ERS5446319 (SAMEA7689792)
BTP_175	ERS5446320 (SAMEA7689793)
BTP_176	ERS5446321 (SAMEA7689794)
BTP_177	ERS5446322 (SAMEA7689795)
BTP_178	ERS5446323 (SAMEA7689796)
BTP_179	ERS5446324 (SAMEA7689797)
BTP_18	ERS5446325 (SAMEA7689798)
BTP_180	ERS5446326 (SAMEA7689799)
BTP_181	ERS5446327 (SAMEA7689800)
BTP_182	ERS5446328 (SAMEA7689801)
BTP_183	ERS5446329 (SAMEA7689802)
BTP_184	ERS5446330 (SAMEA7689803)
BTP_185	ERS5446331 (SAMEA7689804)
BTP_186	ERS5446332 (SAMEA7689805)
BTP_187	ERS5446333 (SAMEA7689806)
BTP_188	ERS5446334 (SAMEA7689807)
BTP_189	ERS5446335 (SAMEA7689808)
BTP_19	ERS5446336 (SAMEA7689809)
BTP_190	ERS5446337 (SAMEA7689810)
BTP_191	ERS5446338 (SAMEA7689811)
BTP_192	ERS5446339 (SAMEA7689812)
BTP_20	ERS5446340 (SAMEA7689813)
BTP_21	ERS5446341 (SAMEA7689814)
BTP_22	ERS5446342 (SAMEA7689815)
BTP_23	ERS5446343 (SAMEA7689816)
BTP_24	ERS5446344 (SAMEA7689817)
BTP_246	ERS5446345 (SAMEA7689818)
BTP_247	ERS5446346 (SAMEA7689819)
BTP_248	ERS5446347 (SAMEA7689820)
BTP_249	ERS5446348 (SAMEA7689821)
BTP_25	ERS5446349 (SAMEA7689822)
BTP_250	ERS5446350 (SAMEA7689823)
BTP_251	ERS5446351 (SAMEA7689824)
BTP_26	ERS5446352 (SAMEA7689825)
BTP_260	ERS5446353 (SAMEA7689826)
BTP_261	ERS5446354 (SAMEA7689827)
BTP_262	ERS5446355 (SAMEA7689828)
BTP_263	ERS5446356 (SAMEA7689829)
BTP_264	ERS5446357 (SAMEA7689830)
BTP_265	ERS5446358 (SAMEA7689831)
BTP_27	ERS5446359 (SAMEA7689832)
BTP_28	ERS5446360 (SAMEA7689833)
BTP_29	ERS5446361 (SAMEA7689834)
BTP_30	ERS5446362 (SAMEA7689835)
BTP_30.1	ERS5446363 (SAMEA7689836)
BTP_30.2	ERS5446364 (SAMEA7689837)
BTP_43	ERS5446365 (SAMEA7689838)
BTP_44	ERS5446366 (SAMEA7689839)
BTP_45	ERS5446367 (SAMEA7689840)
BTP_100	ERS5446368 (SAMEA7689841)
BTP_101	ERS5446369 (SAMEA7689842)
BTP_102	ERS5446370 (SAMEA7689843)
BTP_103	ERS5446371 (SAMEA7689844)
BTP_154	ERS5446372 (SAMEA7689845)
BTP_155	ERS5446373 (SAMEA7689846)
BTP_156	ERS5446374 (SAMEA7689847)
BTP_157	ERS5446375 (SAMEA7689848)
BTP_158	ERS5446376 (SAMEA7689849)
BTP_159	ERS5446377 (SAMEA7689850)
BTP_160	ERS5446378 (SAMEA7689851)
BTP_161	ERS5446379 (SAMEA7689852)
BTP_162	ERS5446380 (SAMEA7689853)
BTP_163	ERS5446381 (SAMEA7689854)
BTP_164	ERS5446382 (SAMEA7689855)
BTP_193	ERS5446383 (SAMEA7689856)
BTP_194	ERS5446384 (SAMEA7689857)
BTP_195	ERS5446385 (SAMEA7689858)
BTP_196	ERS5446386 (SAMEA7689859)
BTP_197	ERS5446387 (SAMEA7689860)
BTP_198	ERS5446388 (SAMEA7689861)
BTP_199	ERS5446389 (SAMEA7689862)
BTP_200	ERS5446390 (SAMEA7689863)
BTP_201	ERS5446391 (SAMEA7689864)
BTP_202	ERS5446392 (SAMEA7689865)
BTP_203	ERS5446393 (SAMEA7689866)
BTP_204	ERS5446394 (SAMEA7689867)
BTP_205	ERS5446395 (SAMEA7689868)
BTP_206	ERS5446396 (SAMEA7689869)
BTP_207	ERS5446397 (SAMEA7689870)
BTP_208	ERS5446398 (SAMEA7689871)
BTP_209	ERS5446399 (SAMEA7689872)
BTP_210	ERS5446400 (SAMEA7689873)
BTP_211	ERS5446401 (SAMEA7689874)
BTP_212	ERS5446402 (SAMEA7689875)
BTP_213	ERS5446403 (SAMEA7689876)
BTP_214	ERS5446404 (SAMEA7689877)
BTP_215	ERS5446405 (SAMEA7689878)
BTP_216	ERS5446406 (SAMEA7689879)
BTP_217	ERS5446407 (SAMEA7689880)
BTP_218	ERS5446408 (SAMEA7689881)
BTP_219	ERS5446409 (SAMEA7689882)
BTP_220	ERS5446410 (SAMEA7689883)
BTP_221	ERS5446411 (SAMEA7689884)
BTP_222	ERS5446412 (SAMEA7689885)
BTP_223	ERS5446413 (SAMEA7689886)
BTP_224	ERS5446414 (SAMEA7689887)
BTP_225	ERS5446415 (SAMEA7689888)
BTP_227	ERS5446416 (SAMEA7689889)
BTP_228	ERS5446417 (SAMEA7689890)
BTP_229	ERS5446418 (SAMEA7689891)
BTP_230	ERS5446419 (SAMEA7689892)
BTP_231	ERS5446420 (SAMEA7689893)
BTP_232	ERS5446421 (SAMEA7689894)
BTP_233	ERS5446422 (SAMEA7689895)
BTP_234	ERS5446423 (SAMEA7689896)
BTP_235	ERS5446424 (SAMEA7689897)
BTP_236	ERS5446425 (SAMEA7689898)
BTP_237	ERS5446426 (SAMEA7689899)
BTP_238	ERS5446427 (SAMEA7689900)
BTP_239	ERS5446428 (SAMEA7689901)
BTP_240	ERS5446429 (SAMEA7689902)
BTP_241	ERS5446430 (SAMEA7689903)
BTP_242	ERS5446431 (SAMEA7689904)
BTP_243	ERS5446432 (SAMEA7689905)
BTP_244	ERS5446433 (SAMEA7689906)
BTP_245	ERS5446434 (SAMEA7689907)
BTP_252	ERS5446435 (SAMEA7689908)
BTP_253	ERS5446436 (SAMEA7689909)
BTP_254	ERS5446437 (SAMEA7689910)
BTP_255	ERS5446438 (SAMEA7689911)
BTP_256	ERS5446439 (SAMEA7689912)
BTP_257	ERS5446440 (SAMEA7689913)
BTP_258	ERS5446441 (SAMEA7689914)
BTP_259	ERS5446442 (SAMEA7689915)
BTP_37	ERS5446443 (SAMEA7689916)
BTP_38	ERS5446444 (SAMEA7689917)
BTP_39	ERS5446445 (SAMEA7689918)
BTP_40	ERS5446446 (SAMEA7689919)
BTP_41	ERS5446447 (SAMEA7689920)
BTP_42	ERS5446448 (SAMEA7689921)
BTP_47	ERS5446449 (SAMEA7689922)
BTP_48	ERS5446450 (SAMEA7689923)
BTP_49	ERS5446451 (SAMEA7689924)
BTP_50	ERS5446452 (SAMEA7689925)
BTP_51	ERS5446453 (SAMEA7689926)
BTP_52	ERS5446454 (SAMEA7689927)
BTP_53	ERS5446455 (SAMEA7689928)
BTP_54	ERS5446456 (SAMEA7689929)
BTP_55	ERS5446457 (SAMEA7689930)
BTP_56	ERS5446458 (SAMEA7689931)
BTP_76	ERS5446459 (SAMEA7689932)
BTP_77	ERS5446460 (SAMEA7689933)
BTP_78	ERS5446461 (SAMEA7689934)
BTP_79	ERS5446462 (SAMEA7689935)
BTP_80	ERS5446463 (SAMEA7689936)
BTP_81	ERS5446464 (SAMEA7689937)
BTP_82	ERS5446465 (SAMEA7689938)
BTP_83	ERS5446466 (SAMEA7689939)
BTP_84	ERS5446467 (SAMEA7689940)
BTP_85	ERS5446468 (SAMEA7689941)
BTP_86	ERS5446469 (SAMEA7689942)
BTP_87	ERS5446470 (SAMEA7689943)
BTP_88	ERS5446471 (SAMEA7689944)
BTP_89	ERS5446472 (SAMEA7689945)
BTP_90	ERS5446473 (SAMEA7689946)
BTP_91	ERS5446474 (SAMEA7689947)
BTP_92	ERS5446475 (SAMEA7689948)
BTP_93	ERS5446476 (SAMEA7689949)
BTP_94	ERS5446477 (SAMEA7689950)
BTP_95	ERS5446478 (SAMEA7689951)
BTP_96	ERS5446479 (SAMEA7689952)
BTP_97	ERS5446480 (SAMEA7689953)
BTP_98	ERS5446481 (SAMEA7689954)
BTP_99	ERS5446482 (SAMEA7689955)
NTC7	ERS5446483 (SAMEA7689956)
NTC4	ERS5446484 (SAMEA7689957)
NTC11	ERS5446485 (SAMEA7689958)
