# Supplementary material for: Identifying fungal-host associations in an amphibian host system
Source: PLoS One. 2021 Aug 19;16(8):e0256328. doi: 10.1371/journal.pone.0256328 (PMC8376043; doi:10.1371/journal.pone.0256328)
Supplement: S3 Table — Each sample type was tested in a pairwise fashion and each p-value and confidence interval was calculated using the Tukey’s “Honest Significant Difference” method. Asterisks indicate p-values deemed significant (p ≤ 0.05). (XLSX) [file pone.0256328.s008.xlsx]

## Sheet: Sheet1
Pairwise Comparison	Difference in mean dispersions per group	Lower confidence interval	Upper confidence interval	P-value (Tukey-HSD)
Sediment-Water	-0.0524077	-0.123738	0.0189229	0.400347
Eggs.11.15-Water	-0.0524	-0.139221	0.0344208	0.71101
Tadpole.20.22-Water	-0.655888	-0.899528	-0.412247	1.63203e-13
Tadpole.23.25-Water	-0.157385	-0.333719	0.0189484	0.132852
Tadpole.25.27-Water	-0.0175324	-0.10224	0.0671756	0.999967
Tadpole.27.29-Water	-0.0260167	-0.0951263	0.0430929	0.988049
Tadpole.29.31-Water	-0.0833888	-0.182854	0.0160769	0.203445
Tadpole.31.35-Water	-0.0446334	-0.144099	0.0548323	0.951882
Tadpole.36.39-Water	-0.134607	-0.253492	-0.0157231	0.012151
Metamorph.40.46-Water	-0.0637891	-0.13512	0.0075414	0.130953
Subadult-Water	-0.144178	-0.263063	-0.0252943	0.00464889
Adult-Water	-0.130595	-0.210345	-0.050845	1.09627e-05
Eggs.11.15-Sediment	7.73714e-06	-0.0834938	0.0835093	1
Tadpole.20.22-Sediment	-0.60348	-0.845957	-0.361003	2.4607e-12
Tadpole.23.25-Sediment	-0.104978	-0.279701	0.0697457	0.717085
Tadpole.25.27-Sediment	0.0348752	-0.0464273	0.116178	0.965645
Tadpole.27.29-Sediment	0.026391	-0.0384997	0.0912817	0.977364
Tadpole.29.31-Sediment	-0.0309811	-0.127563	0.0656009	0.997151
Tadpole.31.35-Sediment	0.0077743	-0.0888077	0.104356	1
Tadpole.36.39-Sediment	-0.0821996	-0.198682	0.0342827	0.467434
Metamorph.40.46-Sediment	-0.0113815	-0.0786325	0.0558696	0.999996
Subadult-Sediment	-0.0917708	-0.208253	0.0247115	0.289713
Adult-Sediment	-0.0781873	-0.15431	-0.00206423	0.0380885
Tadpole.20.22-Eggs.11.15	-0.603488	-0.850965	-0.35601	6.38467e-12
Tadpole.23.25-Eggs.11.15	-0.104985	-0.286584	0.0766132	0.765876
Tadpole.25.27-Eggs.11.15	0.0348675	-0.0603161	0.130051	0.990547
Tadpole.27.29-Eggs.11.15	0.0263833	-0.0552292	0.107996	0.996937
Tadpole.29.31-Eggs.11.15	-0.0309888	-0.139515	0.0775371	0.999071
Tadpole.31.35-Eggs.11.15	0.00776656	-0.100759	0.116293	1
Tadpole.36.39-Eggs.11.15	-0.0822073	-0.208769	0.0443546	0.603074
Metamorph.40.46-Eggs.11.15	-0.0113892	-0.0948907	0.0721124	1
Subadult-Eggs.11.15	-0.0917785	-0.21834	0.0347834	0.422003
Adult-Eggs.11.15	-0.078195	-0.168994	0.0126043	0.171
Tadpole.23.25-Tadpole.20.22	0.498502	0.207297	0.789708	3.31383e-06
Tadpole.25.27-Tadpole.20.22	0.638355	0.391611	0.885099	4.58855e-13
Tadpole.27.29-Tadpole.20.22	0.629871	0.388038	0.871704	3.57714e-13
Tadpole.29.31-Tadpole.20.22	0.572499	0.320307	0.82469	1.61455e-10
Tadpole.31.35-Tadpole.20.22	0.611254	0.359063	0.863446	8.48244e-12
Tadpole.36.39-Tadpole.20.22	0.52128	0.260818	0.781743	2.31162e-08
Metamorph.40.46-Tadpole.20.22	0.592099	0.349621	0.834576	5.99065e-12
Subadult-Tadpole.20.22	0.511709	0.251247	0.772171	4.44757e-08
Adult-Tadpole.20.22	0.525293	0.280207	0.770379	1.74264e-09
Tadpole.25.27-Tadpole.23.25	0.139853	-0.0407452	0.320451	0.315968
Tadpole.27.29-Tadpole.23.25	0.131369	-0.0424598	0.305197	0.354413
Tadpole.29.31-Tadpole.23.25	0.0739966	-0.113976	0.261969	0.982629
Tadpole.31.35-Tadpole.23.25	0.112752	-0.0752205	0.300725	0.719285
Tadpole.36.39-Tadpole.23.25	0.0227781	-0.176153	0.22171	1
Metamorph.40.46-Tadpole.23.25	0.0935963	-0.0811272	0.26832	0.8456
Subadult-Tadpole.23.25	0.0132069	-0.185724	0.212138	1
Adult-Tadpole.23.25	0.0267904	-0.151536	0.205117	0.999999
Tadpole.27.29-Tadpole.25.27	-0.00848424	-0.0878454	0.070877	1
Tadpole.29.31-Tadpole.25.27	-0.0658563	-0.1727	0.040987	0.681762
Tadpole.31.35-Tadpole.25.27	-0.0271009	-0.133944	0.0797423	0.999719
Tadpole.36.39-Tadpole.25.27	-0.117075	-0.242197	0.0080472	0.0915686
Metamorph.40.46-Tadpole.25.27	-0.0462567	-0.127559	0.0350459	0.78448
Subadult-Tadpole.25.27	-0.126646	-0.251768	-0.001524	0.0443009
Adult-Tadpole.25.27	-0.113063	-0.201844	-0.0242812	0.00215396
Tadpole.29.31-Tadpole.27.29	-0.0573721	-0.152326	0.0375814	0.709505
Tadpole.31.35-Tadpole.27.29	-0.0186167	-0.11357	0.0763368	0.999982
Tadpole.36.39-Tadpole.27.29	-0.108591	-0.223726	0.00654503	0.0856137
Metamorph.40.46-Tadpole.27.29	-0.0377725	-0.102663	0.0271182	0.757602
Subadult-Tadpole.27.29	-0.118162	-0.233297	-0.00302618	0.0384139
Adult-Tadpole.27.29	-0.104578	-0.178624	-0.0305323	0.000325983
Tadpole.31.35-Tadpole.29.31	0.0387554	-0.0801288	0.15764	0.996688
Tadpole.36.39-Tadpole.29.31	-0.0512185	-0.186767	0.0843304	0.987665
Metamorph.40.46-Tadpole.29.31	0.0195996	-0.0769824	0.116182	0.999974
Subadult-Tadpole.29.31	-0.0607897	-0.196339	0.0747592	0.952086
Adult-Tadpole.29.31	-0.0472062	-0.150163	0.0557506	0.943779
Tadpole.36.39-Tadpole.31.35	-0.0899739	-0.225523	0.045575	0.56854
Metamorph.40.46-Tadpole.31.35	-0.0191558	-0.115738	0.0774263	0.999979
Subadult-Tadpole.31.35	-0.0995451	-0.235094	0.0360038	0.401089
Adult-Tadpole.31.35	-0.0859616	-0.188918	0.0169952	0.208685
Metamorph.40.46-Tadpole.36.39	0.0708181	-0.0456641	0.1873	0.701016
Subadult-Tadpole.36.39	-0.0095712	-0.159949	0.140807	1
Adult-Tadpole.36.39	0.00401231	-0.117808	0.125832	1
Subadult-Metamorph.40.46	-0.0803893	-0.196872	0.0360929	0.50458
Adult-Metamorph.40.46	-0.0668058	-0.142929	0.00931722	0.150121
Adult-Subadult	0.0135835	-0.108237	0.135404	1
